# Supplementary material for: Dugong dugon feeding in tropical Australian seagrass meadows: implications for conservation planning
Source: PeerJ. 2016 Jul 7;4:e2194. doi: 10.7717/peerj.2194 (PMC4941767; doi:10.7717/peerj.2194)
Supplement: Supplemental Information 2 [file peerj-04-2194-s004.xlsx]

## Sheet: 15.05
		Biomass					Seagrass Cover %			Species Biomass (g)
Number	Quadrat	1	2	3	4	Total (g)	HO	HU	CS	HO	HU	CS	Length (cm)	Width (cm)			Average	Depth (cm)			Average
1	0044	2				0.2	97	0	3		0		NA
2	0137	2				0.2	100	0	0	0.2	0	0	100	17	13.5	23	17.8333	2	2.5	2	2.16667
3	0233	2.5				0.25	100	0	0	0.25	0	0	50	15.5	22	31	22.8333	1	1.3	2	1.43333
4	0626	2.7				0.27	100	0	0	0.27	0	0	NA
5	0823	2.1				0.21	100	0	0	0.21	0	0	33	15	10	10.5	11.8333	0.7	0.5	0.8	0.666667
6	1450	3				0.3	100	0	0	0.3	0	0	NA
7	1509	4.5				0.45	75	0	25		0		98	17	15	16	16	1.5	1.5	1.8	1.6
8	1534	3				0.3	100	0	0	0.3	0	0	NA
9	1542	3.5				0.35	98	0	2		0		102	8	11	14	11	0.5	0.5	0.5	0.5
10	1636	2				0.2	100	0	0	0.2	0	0	93	15	10	12	12.3333	0.5	0.5	0.5	0.5
11	1808	2.5				0.25	95	0	5		0		75	13	10	13	12	1.5	1	1.3	1.26667
12	1843	1.8				0.18	100	0	0	0.18	0	0	36	15	17.5	9.5	14	1	1	1.3	1.1
13	1949	3.2				0.32	90	0	10		0		75	14	14	14	14	2.5	3	3.2	2.9
14	2804	3.5				0.35	98	0	2		0		100	10	12	10.5	10.8333	2	2.5	3.3	2.6
15	2950	2				0.2	100	0	0	0.2	0	0	NA
16	3111	1.7				0.17	85	0	15		0		NA
17	3147	1.6				0.16	99	0	1		0		NA
18	3537	1.8				0.18	100	0	0	0.18	0	0	NA
19	3639	2				0.2	98	0	2		0		116	15	16	11.5	14.1667	0.5	1.7	1	1.06667
20	3743	1.9				0.19	97	0	3		0		85.5	12	11.5	13	12.1667	0.5	1.5	1.5	1.16667
21	3917	1.6				0.16	100	0	0	0.16	0	0	NA
22	4320	3.9				0.39	100	0	0	0.39	0	0	94	18	12	10	13.3333	1.5	1.9	1.5	1.63333
23	4321	1.2				0.12	98	0	2		0		NA
24	4520	2.8				0.28	92	0	8		0		17	9	10	11	10	0.9	0.9	0.9	0.9
25	4605	1.5				0.15	98	0	2		0		35	15	15	15	15	1.5	2	2.5	2
						0.2412	96.8	0	3.2	0.236667	0	0

## Sheet: 02.06
		Biomass					Seagrass Cover %			Species Biomass (g)
Number	Quadrat	1	2	3	4	Total (g)	HO	HU	CS				Length (cm)	Width (cm)			Average	Depth (cm)			Average
1	0040	1.7				0.17	100	0	0	0.17	0	0	NA
2	0501	2.6				0.26	100	0	0	0.26	0	0	NA
3	0539	1.5				0.15	100	0	0	0.15	0	0	NA
4	0624	1.4				0.14	100	0	0	0.14	0	0	NA
5	0847	2				0.2	100	0	0	0.2	0	0	NA
6	1014	4.2				0.42	90	0	10		0		NA
7	1016	1.8				0.18	100	0	0	0.18	0	0	138.5	14	17	14.5	15.1667	0.5	1.5	1.7	1.23333
8	1105	3.2				0.32	100	0	0	0.32	0	0	NA
9	1934	2				0.2	100	0	0	0.2	0	0	NA
10	2012	4.5				0.45	85	0	15		0		NA
11	2620	2.7				0.27	95	0	5		0		NA
12	2704	2				0.2	100	0	0	0.2	0	0	NA
13	2709	2.8				0.28	98	0	2		0		NA
14	2820	2.8				0.28	100	0	0	0.28	0	0	50.7	17	16	17	16.6667	1.5	1.5	0.5	1.16667
15	2908	4.2				0.42	75	0	25		0		NA
16	2912	4.1				0.41	90	0	10		0		NA
17	2937	4.3				0.43	80	0	20		0		122.3	15	10	11	12	0.5	0.7	1.5	0.9
18	3020	2.1				0.21	100	0	0	0.21	0	0	68.3	15	14	16	15	2	2	2.2	2.06667
19	3117	2.8				0.28	100	0	0	0.28	0	0	76	10	12	7	9.66667	1.5	1	2	1.5
20	3118	2.6				0.26	100	0	0	0.26	0	0	NA
21	3214	3.1				0.31	98	0	2		0		NA
22	3239	2.8				0.28	100	0	0	0.28	0	0	NA
23	3421	2.6				0.26	100	0	0	0.26	0	0	NA
24	3531	4.2				0.42	85	0	15		0		NA
25	3725	2.9				0.29	100	0	0	0.29	0	0	NA
26	3741	2.1				0.21	99.5	0	0.5		0		NA
27	4133	2.8				0.28	97	0	3		0		NA
28	4317	3.1				0.31	90	0	10		0		NA
29	4740	1.8				0.18	100	0	0	0.18	0	0	NA
30	4932	3.1				0.31	90	0	10		0		NA
31	4624	2.3				0.23	100	0	0	0.23	0	0	NA
32	5017	3.1	3.1	3.1	3.1	1.24	93	0	7	1.1	0	0.14	97.5	11.5	24	15	16.8333	2.8	1.4	0.8	1.66667
33	5043	2.9	2.9	2.9	2.9	1.16	85	0	15	0.9	0	0.26	NA
34	5010	1.8	1.8	1.8	1.8	0.72	100	0	0	0.72	0	0	NA
35	3943	2.2	2.2	2.2	2.2	0.88	100	0	0	0.88	0	0	NA
36	3816	2.1	2.1	2.1	2.1	0.84	100	0	0	0.84	0	0	93	12	15	10	12.3333	1	1.1	0.5	0.866667
37	3815	1.8	1.8	1.8	1.8	0.72	100	0	0	0.72	0	0	63	12.6	10.5	11	11.3667	1.4	1.7	1.9	1.66667
38	3433	4.1	4.1	4.1	4.1	1.64	60	0	40	0.75	0	0.89	NA
39	3416	1.9	1.9	1.9	1.9	0.76	100	0	0	0.76	0	0	141.3	20.7	11	14.2	15.3	1	2	1.5	1.5
40	3247	3.4	3.4	3.4	3.4	1.36	100	0	0	1.36	0	0	116.5	27.5	11.5	20.7	19.9	0.7	0.7	0.8	0.733333
						0.44825	95.2625	0	4.7375	0.448889	0	0.0477778
Comments:		Quadrat numbers onwards from 32 did not have photos taken
		these quadrats were left in for the analysis

## Sheet: 16.06
		Biomass					Seagrass Cover %			Species Biomass (g)
Number	Quadrat	1	2	3	4	Total (g)	HO	HU	CS	HO	HU	CS	Length (cm)	Width (cm)			Average	Depth (cm)			Average
1	5007	1.5				0.15	100	0	0	0.15	0	0	NA
2	4915	1.4				0.14	94	1	5				NA
3	4626					0	97	1	2				NA
4	4450	2.3				0.23	4	0	6		0		NA
5	4106	2.1				0.21	100	0	0	0.21	0	0	NA
6	3800	2.1				0.21	100	0	0	0.21	0	0	NA
7	3841	2.2				0.22	100	0	0	0.22	0	0	NA
8	3538	2.4				0.24	97	0	3		0		NA
9	3115	2.3				0.23	98.5	0	1.5		0		NA
10	2836	2.4				0.24	98	0	2		0		NA
11	2716	1.8				0.18	100	0	0	0.18	0	0	NA
12	2525	1.9				0.19	100	0	0	0.19	0	0	128	21	23	19.6	21.2	1.8	1.2	1	1.33333
13	2218	1.7				0.17	100	0	0	0.17	0	0	NA
14	3049	2.3				0.23	100	0	0	0.23	0	0	NA
15	1813	2.5				0.25	95	0	5		0		NA
16	1720	1.8				0.18	100	0	0	0.18	0	0	NA
17	1505	2.1				0.21	99.5	0	0.5		0		NA
18	1430	2.2				0.22	100	0	0	0.22	0	0	NA
19	1227	2				0.2	100	0	0	0.2	0	0	NA
20	1139	2.1				0.21	100	0	0	0.21	0	0	NA
21	1006	2.5				0.25	99	0	1		0		NA
22	0801	2				0.2	100	0	0	0.2	0	0	NA
23	0710	2.1				0.21	100	0	0	0.21	0	0	NA
24	0521	2.2				0.22	100	0	0	0.22	0	0	NA
25	0438	2.4				0.24	100	0	0	0.24	0	0	NA
26	0212	1.7				0.17	100	0	0	0.17	0	0	NA
27	0119	1.8				0.18	100	0	0	0.18	0	0	NA
28	0009	2.1				0.21	100	0	0	0.21	0	0	NA
29	0041	2.4				0.24	99.5	0	0.5		0		NA
30	0932	1.9				0.19	100	0	0	0.19	0	0	NA
						0.200667	96.05	0.0666667	0.883333	0.1995	0	0

## Sheet: 30.06
		Biomass					Seagrass Species				Species Biomass (g)
Number	Quadrat	1	2	3	4	Total (g)	HO	HU	TH	CS	HO	HU	TH	CS	Length (cm)	Width (cm)			Average	Depth (cm)			Average
1	4924	1.9				0.19	100	0	0	0	0.19	0	0	0	65	11.5	15	15	13.8333	1	1	0.5	0.833333
2	5030	1.6				0.16	100	0	0	0	0.16	0	0	0	141	14	14	16	14.6667	1	1.5	1.2	1.23333
3	4717	2.8				0.28	80	0	15	5		0			NA
4	4709	1.8				0.18	100	0	0	0	0.18	0	0	0	NA
5	4428	2				0.2	95	0	0	5		0	0		NA
6	4207	1.7				0.17	97	3	0	0			0	0	NA
7	4140	1.4				0.14	100	0	0	0	0.14	0	0	0	NA
8	3841	2.4				0.24	92	8	0	0			0	0	NA
9	3825	2.1				0.21	92	8	0	0			0	0	NA
10	3615	1.8				0.18	100	0	0	0	0.18	0	0	0	NA
11	3535	2				0.2	90	10	0	0			0	0	133.6	19.3	14	16.5	16.6	1	1	0	0.666667
12	3140	2.5				0.25	83	17	0	0			0	0	NA
13	3139	2.4	2.4	2.4	2.4	0.96	90	10	0	0	0.7	0.26	0	0	NA
14	2905	2.4				0.24	97	0	3	0		0		0	55	15	15.5	16	15.5	1	1	0.5	0.833333
15	2821	2.6				0.26	90	0	0	10		0	0		NA
16	2628	1.5				0.15	100	0	0	0	0.15	0	0	0	NA
17	2501	2.1				0.21	98	0	0	2		0	0		NA
18	2449	1.8				0.18	99	1	0	0			0	0	54.5	15	13	15	14.3333	0.7	0.5	0.6	0.6
19	2347	1.8				0.18	100	0	0	0	0.18	0	0	0	NA
20	1833	2.4				0.24	95	5	0	0			0	0	NA
21	1724	1.2				0.12	100	0	0	0	0.12	0	0	0	NA
22	1521	1.2	1.2	1.2	1.2	0.48	100	0	0	0	0.48	0	0	0	NA
						0.246364	95.3636	2.81818	0.818182	1	0.248	0.0173333	0	0

## Sheet: 16.07
		Biomass					Seagrass Species			Species Biomass (g)
Number	Quadrat	1	2	3	4	Total (g)	HO	HU	CS	HO	HU	CS	Length (cm)	Width (cm)			Average	Depth (cm)			Average
1	0017	0.3	0.3	0.3	0.3	0.12	100	0	0	0.12	0	0	NA
2	0114	2.3				0.23	100	0	0	0.23	0	0	NA
3	0116	0.4	0.4	0.4	0.4	0.16	100	0	0	0.16	0	0	NA
4	0220	0.2	0.2	0.2	0.2	0.08	100	0	0	0.08	0	0	NA
5	0233	2.4				0.24	100	0	0	0.24	0	0	NA
6	0318	3				0.3	92	0	8		0		NA
7	0339	2.9				0.29	95	0	5		0		NA
8	1149	2.4				0.24	100	0	0	0.24	0	0	NA
9	1509	2.3				0.23	100	0	0	0.23	0	0	NA
10	1613	1.8				0.18	100	0	0	0.18	0	0	NA
11	1724	4.2				0.42	30	0	70		0		79.5	10	17.6	11	12.8667	1.5	1.5	3.1	2.03333
12	1816	1				0.1	100	0	0	0.1	0	0	NA
13	1823	4.5				0.45	15	0	85		0		110	18.4	16.3	17.7	17.4667	3.5	3.5	3.5	3.5
14	2134	1.9				0.19	100	0	0	0.19	0	0	NA
15	2217	1				0.1	100	0	0	0.1	0	0	NA
16	2433	2.2				0.22	100	0	0	0.22	0	0	NA
17	2548	2.9				0.29	100	0	0	0.29	0	0	NA
18	2840	2.6				0.26	100	0	0	0.26	0	0	NA
19	3032	2.3				0.23	100	0	0	0.23	0	0	NA
20	3033	2.8				0.28	100	0	0	0.28	0	0	NA
21	3537	3.1				0.31	85	0	15		0		NA
22	3639	2.4				0.24	100	0	0	0.24	0	0	NA
23	3747	2.3				0.23	100	0	0	0.23	0	0	NA
24	3927	2.3				0.23	100	0	0	0.23	0	0	NA
25	4728	1.2				0.12	93	0	7		0		NA
26	4924	0.5	0.5	0.5	0.5	0.2	100	0	0	0.2	0	0	NA
27	4934	2.1				0.21	100	0	0	0.21	0	0	NA
28	4945	1.5				0.15	100	0	0	0.15	0	0	193.9	17	15	15.9	15.9667	2	2.7	3.2	2.63333
29	5010	1.3				0.13	97	0	3		0		NA
30	5043	1.8				0.18	100	0	0	0.18	0	0	NA
31	0036	2.7				0.27	100	0	0	0.27	0	0	88.6	14.6	20.2	15	16.6	1.5	0.5	1.5	1.16667
32	0044	2.6				0.26	100	0	0	0.26	0	0	74.4	17.5	12.5	12.5	14.1667	1	1.8	1.9	1.56667
33	0042	2.5				0.25	97	3	0			0	128.1	19.2	15.3	19.2	17.9	2.4	0.6	0.1	1.03333
						0.223939	94.0606	0.0909091	5.84848	0.2048	0	0

## Sheet: 29.07
		Biomass					Seagrass Species			Species Biomass (g)
Number	Quadrat	1	2	3	4	Total (g)	HO	HU	CS	HO	HU	CS	Length (cm)	Width (cm)			Average	Depth (cm)			Average
1	4536	2.1				0.21	95	0	5		0		205.5	15	12.2	10.9	12.7	1	1.7	1.9	1.53333
2	3943	2.5				0.25	50	50	0			0	132.4	10.9	13.7	12.6	12.4	2.5	1	1	1.5
3	3841	2.5				0.25	60	40	0			0	130.6	15.2	9.3	9.9	11.4667	2.3	2.3	2.3	2.3
4	3833	2.3				0.23	85	15	0			0	NA
5	3349	2.9				0.29	88	2	10				124.5	32.7	22	10.1	21.6	2.6	2.1	1.7	2.13333
6	3344	2.9				0.29	65	25	10				82.7	14	14.2	18.6	15.6	2	1.5	2.7	2.06667
7	2944	2.5				0.25	95	0	5		0		113.9	12.3	11.2	11.1	11.5333	1	1	1	1
8	2838	2.9				0.29	85	0	15		0		60	10.9	12.9	15	12.9333	1.8	2	1.2	1.66667
9	2740	2.1				0.21	90	5	5				80.9	9.6	15	10.5	11.7	2.2	1	1	1.4
10	2230	2.1				0.21	90	10	0			0	NA
11	5033	4.2				0.42	50	20	30				24.4	15	15	12	14	2.6	3.5	2	2.7
12	2140	2.2				0.22	97	0	3		0		63	11.1	15	17.5	14.5333	0.7	1.5	1	1.06667
13	2130	2.5				0.25	95	0	5		0		NA
14	1839	1.9				0.19	100	0	0	0.19	0	0	105.7	11.4	10	10	10.4667	1.3	1.1	1	1.13333
15	1028	1.9				0.19	100	0	0	0.19	0	0	130.7	15	11.8	16.1	14.3	1.9	1.5	1.6	1.66667
16	3815	1.7				0.17	100	0	0	0.17	0	0	122.8	13.6	12.8	8	11.4667	1	0.5	0.5	0.666667
17	3615	1.9				0.19	100	0	0	0.19	0	0	58.2	10.6	15	15	13.5333	0.8	0.8	1	0.866667
18	2706	2.1				0.21	100	0	0	0.21	0	0	NA
19	4709	2				0.2	100	0	0	0.2	0	0	NA
20	2116	1.7				0.17	100	0	0	0.17	0	0	NA
21	1814	2				0.2	95	0	5		0		NA
22	1320	2.2				0.22	94	3	3				NA
23	1218	2.5				0.25	85	0	15		0		NA
24	0521	1.7				0.17	100	0	0	0.17	0	0	89.3	14.4	20	15	16.4667	3	2.6	2.7	2.76667
25	0510	1.9				0.19	100	0	0	0.19	0	0	NA
						0.2288	88.76	6.8	4.44	0.186667	0	0

## Sheet: 15.08
		Biomass					Seagrass Species				Species Biomass (g)
Number	Quadrat	1	2	3	4	Total (g)	HO	HU	TH	CS	HO	HU	TH	CS	Length (cm)	Width (cm)			Average	Depth (cm)			Average
1	0039	2.5				0.25	100	0	0	0	0.25	0	0	0	88.6	10	10	16.8	12.2667	2.9	2.5	1.9	2.43333
2	0433	3				0.3	100	0	0	0	0.3	0	0	0	NA				0				0
3	1038	2.05				0.205	100	0	0	0	0.205	0	0	0	144	13.5	16.2	13.2	14.3	2	0.5	1.5	1.33333
4	1134	1.9				0.19	100	0	0	0	0.19	0	0	0	111.9	14	17.5	19.5	17	1.7	1	1	1.23333
5	1248	3.25				0.325	100	0	0	0	0.325	0	0	0	59	14.1	20.5	13	15.8667	1.5	1.5	1.5	1.5
6	1540	2.35				0.235	100	0	0	0	0.235	0	0	0	89.1	12	15.6	12.5	13.3667	0	0	0.5	0.166667
7	1542	2				0.2	65	35	0	0			0	0	NA				0				0
8	2232	1.95				0.195	100	0	0	0	0.195	0	0	0	45.2	10.5	9.8	10.5	10.2667	0	0.5	1.5	0.666667
9	2442	1.9				0.19	100	0	0	0	0.19	0	0	0	178.5	11	14.4	17	14.1333	1	1.5	0.5	1
10	3123	4				0.4	80	0	0	20		0	0		NA				0				0
11	2648	2.15				0.215	95	0	5	0		0		0	812.3	13	26.4	19	19.4667	1	1.5	2	1.5
12	3941	1.75				0.175	93	7	0	0			0	0	50	14.5	15.5	18	16	2	2.5	3	2.5
13	4847	1.8				0.18	100	0	0	0	0.18	0	0	0	NA				0				0
14	0210	1.8				0.18	80	0	0	20		0	0		NA				0				0
15	1800	1.6				0.16	100	0	0	0	0.16	0	0	0	123.5	19	13.5	16	16.1667	1	1.8	1	1.26667
16	1803	1.75				0.175	100	0	0	0	0.175	0	0	0	NA				0				0
17	1910	1.75				0.175	100	0	0	0	0.175	0	0	0	NA				0				0
18	2413	1.9				0.19	94	3	3	0				0	NA				0				0
19	2804	1.6				0.16	100	0	0	0	0.16	0	0	0	NA				0				0
20	2819	1.5				0.15	100	0	0	0	0.15	0	0	0	NA				0				0
						0.2125	95.35	2.25	0.4	2	0.206429	0	0	0

## Sheet: 29.08
		Biomass					Seagrass Species				Species Biomass (g)
Number	Quadrat	1	2	3	4	Total (g)	HO	HU	TH	CS	HO	HU	TH	CS	Length (cm)	Width (cm)			Average	Depth (cm)			Average
1	0007	1.8	1.5	1.5	1.65	0.645	100	0	0	0	0.645	0	0	0					0				0
2	0114	1.9	1.9	1.9	2	0.77	100	0	0	0	0.77	0	0	0					0				0
3	0407	1.9	1.7	1.9	2.2	0.77	100	0	0	0	0.77	0	0	0					0				0
4	1517	2	3.3	3.6	3.5	1.24	75	10	0	15			0						0				0
5	2409	3.3	3.3	3.7	1.7	1.2	80	20	0	0			0	0					0				0
6	2413	1.9	2	1.8	2	0.77	100	0	0	0	0.77	0	0	0					0				0
7	3415	1.7	4	4.5	2	1.22	80	0	20	0		0		0	106	14.4	17	13	14.8	3	3	1	2.33333
8	3715	2.2	3.1	3.2	2.9	1.14	75	25	0	0			0	0	104.6	14	14.6	15.5	14.7	1.5	0	1.5	1
9	4306	3.1	4	4	3.6	1.47	65	25	10	0				0					0				0
10	4716	1.9	2	1.8	2.1	0.78	100	0	0	0	0.78	0	0	0					0				0
11	0048	2	2	2.2	2	0.82	100	0	0	0	0.82	0	0	0					0				0
12	1240	1.8	2	2.3	2.1	0.82	100	0	0	0	0.82	0	0	0	37.5	14	15.2	11.4	13.5333	0.5	0.5	1.5	0.833333
13	1245	3.5	2	2.1	2.1	0.97	85	0	0	15		0	0		110	20.2	20.5	18	19.5667	2	2	1.7	1.9
14	2338	2	2	2	2	0.8	100	0	0	0	0.8	0	0	0					0				0
15	2339	2	1.9	1.8	2.1	0.78	100	0	0	0	0.78	0	0	0	46.5	19.5	20.7	13	17.7333	2	1.3	1.3	1.53333
16	2545	1.6	1.6	1.7	1.85	0.675	100	0	0	0	0.675	0	0	0					0				0
17	2549	1.5	1	1.6	1.7	0.58	100	0	0	0	0.58	0	0	0					0				0
18	2740	1.7	1.7	1.8	2	0.72	100	0	0	0	0.72	0	0	0					0				0
19	2838	1.7	1.9	1.8	2	0.74	100	0	0	0	0.74	0	0	0					0				0
20	3434	1.9	2.4	1.8	1.7	0.78	95	5	0	0			0	0					0				0
21	4440	4.2	1.8	2.1	2.1	1.02	85	15	0	0			0	0					0				0
22	4733	2.1	2	2.1	2	0.82	100	0	0	0	0.82	0	0	0					0				0
23	4945	1.7	1.8	1.7	2	0.72	100	0	0	0	0.72	0	0	0					0				0
24	4950	2	2.1	1.7	2.1	0.79	100	0	0	0	0.79	0	0	0	132	18.2	17	19	18.0667	0.8	1	1	0.933333
25	4142	1.7	2.2	3.6	1.8	0.93	100	0	0	0	0.93	0	0	0	94.5	14	17	14	15	0.5	1.5	1.5	1.16667
26	4948	2.1	2.1	2	2.1	0.83	95	0	0	5		0	0						0				0
27	1423	3.1	2.7	2.2	2.1	1.01	95	0	5	0		0		0					0				0
28	1624	4.2	2	2.1	2.1	1.04	95	0	5	0		0		0	105	16	16.5	20	17.5	1.5	1.5	1	1.33333
29	2426	2	2	2	2	0.8	100	0	0	0	0.8	0	0	0	140.3	23	18	16.5	19.1667	2	2	2.5	2.16667
30	4626	1.8	1.8	1.8	1.8	0.72	100	0	0	0	0.72	0	0	0					0				0
						0.879	94.1667	3.33333	1.33333	1.16667	0.760526	0	0	0
