# Supplementary material for: Dugong dugon feeding in tropical Australian seagrass meadows: implications for conservation planning
Source: PeerJ. 2016 Jul 7;4:e2194. doi: 10.7717/peerj.2194 (PMC4941767; doi:10.7717/peerj.2194)
Supplement: Supplemental Information 4 [file peerj-04-2194-s006.xlsx]

## Sheet: EA
Wet.Above	Wet.Below	Dry.Above	Dry.Below		Sample	Above	Below	Collected
3.052	4.67	0.243	0.399		1	0.243	0.399	2012-04-18
1.833	6.28	0.179	0.939		2	0.296	4.473	2012-04-18
5.4	16.518	0.514	2.489		3	0.514	2.489	2012-04-18
0.889	21.061	0.117	3.534		4	0.254	10.139	2012-05-19
4.484	46.424	0.254	10.139		5	0.463	0.661	2012-05-19
6.345	5.867	0.463	0.661		6	0.798	0.663	2012-05-19
9.896	4.936	0.798	0.663		7	0.307	7.761	2012-05-19
4.215	37.568	0.307	7.761		8	0.297	0.564	2012-05-19
3.942	2.114	0.297	0.123		9	0.353	14.376	2012-05-19
2.693	25.533	0.211	5.269		10	0.244	4.468	2012-05-19
3.315	28.43	0.244	4.468		11	1.195	NA	2012-05-19
1.668	43.794	0.142	9.107

## Sheet: HO
Wet.Above	Wet.Below	Dry.Above	Dry.Below		Sample	Above	Below	Date Collected
0.015	0.016	0.002	0.003		1	0.0614	0.0485	2012-04-18
0.206	0.169	0.029	0.017		2	0.19	0.299	2012-05-19
0.003	0.007	0.0004	0.0005
0.025	0.032	0.003	0.003
0.161	0.178	0.022	0.022
0.039	0.0221	0.005	0.003
0.74	1.602	0.036	0.061
0.931	2.074	0.045	0.072
0.251	0.76	0.009	0.042
0.105	0.123	0.005	0.004
0.087	0.187	0.004	0.008
1.512	2.447	0.073	0.082
0.107	0.148	0.005	0.004
0.032	0.031	0.002	0.002
0.135	0.458	0.005	0.014
0.017	0.199	0.001	0.006
0.12	0.167	0.005	0.004

## Sheet: HU
Wet.Above	Wet.Below	Dry.Above	Dry.Below		Sample	Above	Below	Collected
0.343	2.221	0.047	0.453		1	0.2432	2.021	2012-04-18
0.059	0.093	0.008	0.019		2	0.282	2.873	2012-05-19
0.285	1.335	0.041	0.301
0.025	0.097	0.004	0.018
0.501	3.364	0.066	0.769
0.385	1.276	0.051	0.265
0.011	0.108	0.002	0.023
0.002	0.032	0.0002	0.01
0.037	0.109	0.006	0.022
0.06	0.261	0.009	0.067
0.017	0.058	0.003	0.013
0.029	0.168	0.005	0.04
0.005	0.089	0.001	0.021
0.311	0.968	0.014	0.062
0.19	0.681	0.013	0.078
0.232	1.882	0.015	0.213
0.222	1.572	0.012	0.203
0.25	1.163	0.014	0.118
0.313	1.418	0.013	0.185
0.471	1.613	0.026	0.125
0.103	0.412	0.008	0.071
0.671	3.833	0.037	0.544
0.651	2.976	0.032	0.294
0.834	4.992	0.031	0.415
0.496	2.49	0.019	0.175
1.146	1.079	0.048	0.39

## Sheet: ZC
Wet.Above	Wet.Below	Dry.Above	Dry.Below		Sample	Above	Below	Collected
0.17	1.921	0.023	0.289		1	0.223	1.55	2012-05-19
0.632	3.784	0.082	0.506
0.033	1.251	0.003	0.08
0.859	5.239	0.061	0.374
0.17	1.239	0.014	0.088
0.517	2.971	0.04	0.213

## Sheet: Data
					Wet Weight (g)		Dry Weight (g)
Collected	Processed	Dried	Sample	Species	Above	Below	Above	Below
2012-04-18	2012-04-27	2012-04-30	PD-1	HU	0.343	2.221	0.047	0.453
2012-04-18	2012-04-27	2012-04-30	PD-1	HO	0.015	0.016	0.002	0.003
2012-04-18	2012-04-27	2012-04-30	PD-2	ZC	0.17	1.921	0.023	0.289
2012-04-18	2012-04-27	2012-04-30	PD-2	HU	0.059	0.093	0.008	0.019
2012-04-18	2012-04-24	2012-04-26	PD-3	HU	0.285	1.335	0.041	0.301
2012-04-18	2012-04-24	2012-04-26	PD-3	HO	0.206	0.169	0.029	0.017
2012-04-18	2012-04-24	2012-04-26	PD-4	HU	0.025	0.097	0.004	0.018
2012-04-18	2012-04-24	2012-04-26	PD-4	HO	0.003	0.007	0.0004	0.0005
2012-04-18	2012-04-24	2012-04-26	PD-4	ZC	0.632	3.784	0.082	0.506
2012-04-18	2012-04-24	2012-04-26	PD-5	HU	0.501	3.364	0.066	0.769
2012-04-18	2012-04-24	2012-04-26	PD-5	HO	0.025	0.032	0.003	0.003
2012-04-18	2012-04-26	2012-04-30	PD-6	HU	0.385	1.276	0.051	0.265
2012-04-18	2012-04-26	2012-04-26	PD-6	HO	0.161	0.178	0.022	0.022
2012-04-18	2012-04-24	2012-04-26	PD-7	EA	3.052	4.67	0.243	0.399
2012-04-18	2012-04-24	2012-04-26	PD-7	HO	0.039	0.0221	0.005	0.003
2012-04-18	2012-04-26	2012-04-30	PD-8	HU	0.011	0.108	0.002	0.023
2012-04-18	2012-04-26	2012-04-30	PD-9	EA	1.833	6.28	0.179	0.939
2012-04-18	2012-04-26	2012-04-30	PD-10	HU	0.002	0.032	0.0002	0.01
2012-04-18	2012-04-24	2012-04-26	PD-11	HU	0.037	0.109	0.006	0.022
2012-05-19	2012-07-11	2012-07-13	PD-12	HO	0.74	1.602	0.036	0.061
2012-05-19	2012-07-11	2012-07-13	PD-12	HU	0.311	0.968	0.014	0.062
2012-05-19	2012-07-11	2012-07-13	PD-12	ZC	0.033	1.251	0.003	0.08
2012-05-19	2012-07-11	2012-07-13	PD-13	EA	4.484	46.424	0.254	10.139
2012-04-18	2012-04-27	2012-04-30	PD-14	HU	0.06	0.261	0.009	0.067
2012-04-18	2012-04-27	2012-04-30	PD-15	HU	0.017	0.058	0.003	0.013
2012-04-18	2012-04-27	2012-04-30	PD-16	HU	0.029	0.168	0.005	0.04
2012-04-18	2012-04-27	2012-04-30	PD-17	HU	0.005	0.089	0.001	0.021
2012-04-18	2012-04-24	2012-04-26	PD-18	EA	5.4	16.518	0.514	2.489
2012-05-19	2012-07-11	2012-07-13	PD-19	EA	6.345	5.867	0.463	0.661
2012-04-18	2012-04-24	2012-04-26	PD-20	EA	0.889	21.061	0.117	3.534
2012-05-19	2012-07-11	2012-07-13	PD-21	EA	9.896	4.936	0.798	0.663
2012-05-19	2012-07-11	2012-07-13	PD-21	HU	0.19	0.681	0.013	0.078
2012-05-19	2012-07-11	2012-07-13	PD-22	EA	4.215	37.568	0.307	7.761
2012-05-19	2012-07-11	2012-07-13	PD-23	EA	3.942	2.114	0.297	0.123
2012-05-19	2012-07-11	2012-07-13	PD-23	HU	0.232	1.882	0.015	0.213
2012-05-19	2012-07-11	2012-07-13	PD-24	EA	2.693	25.533	0.211	5.269
2012-05-19	2012-07-11	2012-07-13	PD-24	HU	0.222	1.572	0.012	0.203
2012-05-19	2012-07-11	2012-07-13	PD-25	EA	3.315	28.43	0.244	4.468
2012-05-19	2012-07-11	2012-07-13	PD-25	HU	0.25	1.163	0.014	0.118
2012-05-19	2012-07-11	2012-07-13	PD-26	EA	1.668	43.794	0.142	9.107
2012-05-19	2012-07-11	2012-07-13	PD-27	HO	0.931	2.074	0.045	0.072
2012-05-19	2012-07-11	2012-07-13	PD-27	ZC	0.859	5.239	0.061	0.374
2012-05-19	2012-07-11	2012-07-13	PD-28	HO	0.251	0.76	0.009	0.042
2012-05-19	2012-07-11	2012-07-13	PD-28	HU	0.313	1.418	0.013	0.185
2012-05-19	2012-07-12	2012-07-17	PD-29	HO	0.105	0.123	0.005	0.004
2012-05-19	2012-07-12	2012-07-17	PD-30	HO	0.087	0.187	0.004	0.008
2012-05-19	2012-07-12	2012-07-17	PD-31	HO	1.512	2.447	0.073	0.082
2012-05-19	2012-07-12	2012-07-17	PD-31	ZC	0.17	1.239	0.014	0.088
2012-05-19	2012-07-12	2012-07-17	PD-32	HO	0.107	0.148	0.005	0.004
2012-05-19	2012-07-12	2012-07-17	PD-32	HU	0.471	1.613	0.026	0.125
2012-05-20	2012-07-12	2012-07-17	PD-33	ZC	0.517	2.971	0.04	0.213
2012-05-20	2012-07-12	2012-07-17	PD-33	HU	0.103	0.412	0.008	0.071
2012-05-20	2012-07-12	2012-07-17	PD-34	HU	0.671	3.833	0.037	0.544
2012-05-20	2012-07-12	2012-07-17	PD-34	HO	0.032	0.031	0.002	0.002
2012-05-20	2012-07-12	2012-07-17	PD-35	HU	0.651	2.976	0.032	0.294
2012-05-20	2012-07-12	2012-07-17	PD-35	HO	0.135	0.458	0.005	0.014
2012-05-20	2012-07-12	2012-07-17	PD-36	HU	0.834	4.992	0.031	0.415
2012-05-20	2012-07-12	2012-07-17	PD-36	HO	0.017	0.199	0.001	0.006
2012-05-20	2012-07-12	2012-07-17	PD-37	HU	0.496	2.49	0.019	0.175		1 X CS
2012-05-20	2012-07-12	2012-07-17	PD-38	HU	1.146	1.079	0.048	0.39
2012-05-20	2012-07-12	2012-07-17	PD-38	HO	0.12	0.167	0.005	0.004
