# Supplementary material for: Dugong dugon feeding in tropical Australian seagrass meadows: implications for conservation planning
Source: PeerJ. 2016 Jul 7;4:e2194. doi: 10.7717/peerj.2194 (PMC4941767; doi:10.7717/peerj.2194)
Supplement: Supplemental Information 5 [file peerj-04-2194-s007.xlsx]

## Sheet: HU
Wet.Above	Wet.Below	Dry.Above	Dry.Below		Sample	Above	Below	Collected
0.344	1.494	0.027	0.131		1	0.245	0.889	2012-06-06
0.49	0.658	0.04	0.057		2	0.214	1.216	2012-06-06
0.749	3.798	0.053	0.28		3	0.237	1.048	2012-06-06
0.291	1.802	0.024	0.133		4	0.226	0.919	2012-06-06
1.897	4.787	0.101	0.288		5	0.226	1.136	2012-06-21
0.092	0.187	0.008	0.012		6	0.226	1.553	2012-06-21
0.631	2.853	0.037	0.24		7	0.226	0.43	2012-06-06
0.054	0.065	0.005	0.007		8	0.287	1.379	2012-06-21
0.509	1.832	0.04	0.247		9	0.296	1.491	2012-06-06
2.135	7.434	0.122	0.699		10	0.472	2.041	2012-06-21
0.035	0.083	0.002	0.011		11	1.219	1.08	2012-06-06
0.273	0.32	0.022	0.028		12	0.257	1.266	2012-06-21
0.673	2.82	0.042	0.271		13	0.899	1.121	2012-07-18
0.756	1.883	0.042	0.156		14	1.105	1.405	2012-07-18
0.568	1.944	0.042	0.187		15	1.094	1.349	2012-07-18
1.354	4.175	0.089	0.406
0.672	1.723	0.046	0.157
0.972	3.791	0.056	0.317
0.615	2.065	0.045	0.187
0.204	0.46	0.014	0.035
0.53	0.459	0.028	0.035
0.551	1.908	0.037	0.188
1.113	2.722	0.065	0.227
1.147	3.019	0.064	0.253
0.938	2.785	0.063	0.282
0.439	3.579	0.034	0.374
0.553	1.434	0.044	0.177
0.263	0.877	0.023	0.09
0.77	3.139	0.046	0.28
0.616	3.666	0.039	0.393
0.609	3.349	0.033	0.331
0.503	2.491	0.034	0.276
0.08	0.091	0.007	0.006
0.731	2.038	0.038	0.18
0.562	2.36	0.045	0.225
0.528	1.565	0.032	0.144
0.303	1.45	0.019	0.146
0.429	1.523	0.032	0.124
0.922	3.765	0.054	0.319

## Sheet: HO
Wet.Above	Wet.Below	Dry.Above	Dry.Below		Sample	Above	Below	Collected
0.256	0.241	0.01	0.01		1	0.38	0.457	2012-06-06
0.549	0.528	0.021	0.022		2	0.228	0.316	2012-06-21
0.204	0.596	0.012	0.038
1.143	1.201	0.038	0.046
0.352	0.534	0.015	0.026
1.297	0.801	0.054	0.05
1.313	1.393	0.055	0.052
0.189	0.399	0.007	0.013
0.643	0.899	0.03	0.044
0.786	0.983	0.031	0.032
0.069	0.136	0.003	0.005
0.405	0.467	0.02	0.019
0.518	0.536	0.021	0.021
0.025	0.051	0.001	0.002
0.626	0.62	0.019	0.016
0.464	0.543	0.017	0.02
0.316	0.393	0.011	0.013
0.234	0.219	0.01	0.013
0.071	0.299	0.004	0.013
0.029	0.047	0.001	0.002
0.067	0.116	0.003	0.004
0.167	0.578	0.006	0.033
0.134	0.432	0.008	0.017
0.323	0.488	0.012	0.019
		0.026	0.027
		0.089	0.111
		0.053	0.063
		0.031	0.042

## Sheet: CS
Wet.Above	Wet.Below	Dry.Above	Dry.Below		Sample	Above	Below	Collected
0.273	1.212	0.026	0.177		1	0.224	1.006	2012-06-06
0.619	1.238	0.043	0.145		2	0.346	1.505	2012-06-06
0.962	1.136	0.01	0.135		3	0.226	0.437	2012-06-06
1.749	2.624	0.139	0.292		4	0.117	0.097	2012-06-21
0.29	0.989	0.022	0.105
0.243	0.615	0.02	0.066
0.997	1.892	0.084	0.221
1.762	5.326	0.135	0.788
1.103	2.111	0.074	0.212
0.269	1.965	0.027	0.359
0.69	1.023	0.06	0.151
1.004	1.199	0.087	0.145
0.744	0.979	0.069	0.152
0.182	0.218	0.018	0.022
		0.036	0
		0.029	0
		0.034	0.075

## Sheet: TH
Wet.Above	Wet.Below	Dry.Above	Dry.Below		Sample	Above	Below	Collected
0.833	1.254	0.041	0.098		1	0.262	2.019	2012-06-06
0.557	1.889	0.03	0.094		2	0.218	0.518	2012-06-21
0.032	3.119	0.003	0.252		3	0.07	0.81	2012-06-21
0.612	1.049	0.031	0.074
0.581	1.371	0.03	0.149
0.209	0.733	0.019	0.044
0.182	3.138	0.014	0.225
0.159	1.602	0.015	0.112
		0.022	0.429

## Sheet: SI
Wet.Above	Wet.Below	Dry.Above	Dry.Below		Sample	Above	Below	Collected
0.066	0.179	0.008	0.02		1	0.216	1.167	2012-06-21
0.368	0.922	0.017	0.045		2	0.32	0.672	2012-07-18
0.053	0.369	0.002	0.027		3	0.19	0.518	2012-07-18
0.016	0.031	0.001	0.004
0.479	0.645	0.03	0.05
0.734	2.2	0.04	0.17
0.025	0.381	0.006	0.034
0.414	0.701	0.024	0.057
0.242	0.74	0.016	0.069
0.415	1.415	0.026	0.111
0.101	0.379	0.006	0.031
0.301	0.996	0.015	0.076
		0.008	0.023
		0.005	0.009
		0.01	0.012
		0.002	0.429
		0.32	0.672
		0.19	0.518

## Sheet: Data
					Wet Weight (g)		Dry Weight (g)
Collected	Processed	Dried	Sample	Species	Above	Below	Above	Below
2012-06-06	2012-06-07	2012-06-11	DI - 1	HU	0.344	1.494	0.027	0.131
2012-06-06	2012-06-07	2012-06-11	DI - 1	HO	0.256	0.241	0.01	0.01
2012-06-06	2012-06-07	2012-06-11	DI - 1	CS	0.273	1.212	0.026	0.177
2012-06-06	2012-06-07	2012-06-11	DI - 2	HU	0.49	0.658	0.04	0.057
2012-06-06	2012-06-07	2012-06-11	DI - 2	HO	0.549	0.528	0.021	0.022
2012-06-06	2012-06-07	2012-06-11	DI - 3	HU	0.749	3.798	0.053	0.28
2012-06-06	2012-06-07	2012-06-11	DI - 3	CS	0.619	1.238	0.043	0.145
2012-06-06	2012-06-07	2012-06-11	DI - 3	TH	0.833	1.254	0.041	0.098
2012-06-06	2012-06-07	2012-06-11	DI - 4	HU	0.092	0.187	0.008	0.012
2012-06-06	2012-06-07	2012-06-11	DI - 4	HO	0.204	0.596	0.012	0.038
2012-06-06	2012-06-07	2012-06-11	DI - 4	CS	0.962	1.136	0.01	0.135
2012-06-06	2012-06-07	2012-06-11	DI - 5	HU	0.631	2.853	0.037	0.24
2012-06-06	2012-06-07	2012-06-11	DI - 5	HO	1.143	1.201	0.038	0.046
2012-06-06	2012-06-07	2012-06-11	DI - 6	HU	0.054	0.065	0.005	0.007
2012-06-06	2012-06-07	2012-06-11	DI - 6	HO	0.352	0.534	0.015	0.026
2012-06-06	2012-06-07	2012-06-11	DI - 6	CS	1.749	2.624	0.139	0.292
2012-06-06	2012-06-07	2012-06-11	DI - 7	HU	0.509	1.832	0.04	0.247
2012-06-06	2012-06-07	2012-06-11	DI - 7	HO	1.297	0.801	0.054	0.05
2012-06-06	2012-06-08	2012-06-11	DI - 8	HU	0.673	2.82	0.042	0.271
2012-06-06	2012-06-08	2012-06-11	DI - 8	CS	0.29	0.989	0.022	0.105
2012-06-06	2012-06-08	2012-06-11	DI - 9	HU	0.291	1.802	0.024	0.133
2012-06-06	2012-06-08	2012-06-11	DI - 9	HO	1.313	1.393	0.055	0.052
2012-06-06	2012-06-08	2012-06-11	DI - 9	SI	0.066	0.179	0.008	0.02
2012-06-06	2012-06-08	2012-06-11	DI - 10	HU	1.897	4.787	0.101	0.288
2012-06-06	2012-06-08	2012-06-11	DI - 10	HO	0.189	0.399	0.007	0.013
2012-06-06	2012-06-08	2012-06-11	DI - 11	TH	0.557	1.889	0.03	0.094
2012-06-06	2012-06-08	2012-06-11	DI - 11	HU	0.08	0.091	0.007	0.006
2012-06-06	2012-06-08	2012-06-11	DI - 12	HU	0.756	1.883	0.042	0.156
2012-06-06	2012-06-20	2012-06-22	DI - 13	HU	0.568	1.944	0.042	0.187
2012-06-06	2012-06-20	2012-06-22	DI - 13	HO	0.643	0.899	0.03	0.044
2012-06-06	2012-06-20	2012-06-22	DI - 14	HU	1.354	4.175	0.089	0.406
2012-06-06	2012-06-20	2012-06-22	DI - 14	SI	0.368	0.922	0.017	0.045
2012-06-06	2012-06-20	2012-06-22	DI - 15	HU	0.672	1.723	0.046	0.157
2012-06-06	2012-06-20	2012-06-22	DI - 15	HO	0.786	0.983	0.031	0.032
2012-06-06	2012-06-20	2012-06-22	DI - 16	HU	0.972	3.791	0.056	0.317
2012-06-06	2012-06-20	2012-06-22	DI - 16	HO	0.069	0.136	0.003	0.005
2012-06-06	2012-06-20	2012-06-22	DI - 16	CS	0.243	0.615	0.02	0.066
2012-06-06	2012-06-20	2012-06-22	DI - 17	HU	0.615	2.065	0.045	0.187
2012-06-06	2012-06-20	2012-06-22	DI - 17	HO	0.405	0.467	0.02	0.019
2012-06-06	2012-06-20	2012-06-22	DI - 18	HU	0.204	0.46	0.014	0.035
2012-06-06	2012-06-20	2012-06-22	DI - 18	HO	0.518	0.536	0.021	0.021
2012-06-06	2012-06-20	2012-06-22	DI - 19	HU	2.135	7.434	0.122	0.699
2012-06-06	2012-06-20	2012-06-22	DI - 19	HO	0.025	0.051	0.001	0.002
2012-06-06	2012-06-20	2012-06-22	DI - 20	HU	0.53	0.459	0.028	0.035
2012-06-06	2012-06-20	2012-06-22	DI - 20	HO	0.626	0.62	0.019	0.016
2012-06-06	2012-06-20	2012-06-22	DI - 21	HU	0.551	1.908	0.037	0.188
2012-06-06	2012-06-20	2012-06-22	DI - 21	HO	0.464	0.543	0.017	0.02
2012-06-06	2012-06-20	2012-06-22	DI - 22	HU	1.113	2.722	0.065	0.227
2012-06-06	2012-06-20	2012-06-22	DI - 22	HO	0.316	0.393	0.011	0.013
2012-06-06	2012-06-20	2012-06-22	DI - 23	HU	1.147	3.019	0.064	0.253
2012-06-06	2012-06-20	2012-06-22	DI - 24	HU	0.938	2.785	0.063	0.282
2012-06-06	2012-06-20	2012-06-22	DI - 24	TH	0.032	3.119	0.003	0.252
2012-06-06	2012-06-20	2012-06-22	DI - 25	HU	0.035	0.083	0.002	0.011
2012-06-06	2012-06-20	2012-06-22	DI - 25	HO	0.234	0.219	0.01	0.013
2012-06-21	2012-06-26	2012-06-28	DI - 26	HU	0.439	3.579	0.034	0.374
2012-06-21	2012-06-26	2012-06-28	DI - 26	CS	0.997	1.892	0.084	0.221
2012-06-21	2012-06-26	2012-06-28	DI - 26	TH	0.612	1.049	0.031	0.074
2012-06-21	2012-06-26	2012-06-28	DI - 27	CS	1.762	5.326	0.135	0.788
2012-06-21	2012-06-26	2012-06-28	DI - 27	SI	0.053	0.369	0.002	0.027
2012-06-21	2012-06-26	2012-06-28	DI - 28	HU	0.609	3.349	0.033	0.331
2012-06-21	2012-06-26	2012-06-28	DI - 28	CS	1.103	2.111	0.074	0.212
2012-06-21	2012-06-26	2012-06-28	DI - 28	TH	0.581	1.371	0.03	0.149
2012-06-21	2012-06-26	2012-06-28	DI - 29	HU	0.503	2.491	0.034	0.276
2012-06-21	2012-06-26	2012-06-28	DI - 29	CS	0.269	1.965	0.027	0.359
2012-06-21	2012-06-26	2012-06-28	DI - 29	SI	0.016	0.031	0.001	0.004
2012-06-21	2012-06-26	2012-06-28	DI - 30	HU	0.273	0.32	0.022	0.028
2012-06-21	2012-06-26	2012-06-28	DI - 30	CS	0.69	1.023	0.06	0.151
2012-06-21	2012-06-26	2012-06-28	DI - 31	HU	0.553	1.434	0.044	0.177
2012-06-21	2012-06-26	2012-06-28	DI - 31	CS	1.004	1.199	0.087	0.145
2012-06-21	2012-06-26	2012-06-28	DI - 32	HU	0.263	0.877	0.023	0.09
2012-06-21	2012-06-26	2012-06-28	DI - 32	HO	0.071	0.299	0.004	0.013
2012-06-21	2012-06-26	2012-06-28	DI - 32	SI	0.479	0.645	0.03	0.05
2012-06-21	2012-06-26	2012-06-28	DI - 33	HU	0.77	3.139	0.046	0.28
2012-06-21	2012-06-26	2012-06-28	DI - 33	CS	0.744	0.979	0.069	0.152
2012-06-21	2012-06-26	2012-06-28	DI - 34	HU	0.616	3.666	0.039	0.393
2012-06-21	2012-06-26	2012-06-28	DI - 34	HO	0.029	0.047	0.001	0.002
2012-06-21	2012-06-26	2012-06-28	DI - 34	SI	0.734	2.2	0.04	0.17
2012-07-18	2012-07-23	2012-07-26	DI - 35	TH	0.209	0.733	0.019	0.044
2012-07-18	2012-07-23	2012-07-26	DI - 35	SI	0.025	0.381	0.006	0.034
2012-07-18	2012-07-23	2012-07-26	DI - 35	HU	0.731	2.038	0.038	0.18
2012-07-18	2012-07-23	2012-07-26	DI - 35	HO	0.067	0.116	0.003	0.004
2012-07-18	2012-07-23	2012-07-26	DI - 36	HU	0.562	2.36	0.045	0.225
2012-07-18	2012-07-23	2012-07-26	DI - 36	HO	0.167	0.578	0.006	0.033
2012-07-18	2012-07-23	2012-07-26	DI - 36	SI	0.414	0.701	0.024	0.057
2012-07-18	2012-07-23	2012-07-26	DI - 36	TH	0.182	3.138	0.014	0.225
2012-07-18	2012-07-23	2012-07-26	DI - 37	HU	0.528	1.565	0.032	0.144
2012-07-18	2012-07-23	2012-07-26	DI - 37	HO	0.134	0.432	0.008	0.017
2012-07-18	2012-07-23	2012-07-26	DI - 37	SI	0.242	0.74	0.016	0.069
2012-07-18	2012-07-23	2012-07-26	DI - 37	TH	0.159	1.602	0.015	0.112
2012-07-18	2012-07-23	2012-07-26	DI - 38	HU	0.303	1.45	0.019	0.146
2012-07-18	2012-07-23	2012-07-26	DI - 38	SI	0.415	1.415	0.026	0.111
2012-07-18	2012-07-23	2012-07-26	DI - 38	CS	0.182	0.218	0.018	0.022
2012-07-18	2012-07-23	2012-07-26	DI - 39	HU	0.429	1.523	0.032	0.124
2012-07-18	2012-07-23	2012-07-26	DI - 39	SI	0.101	0.379	0.006	0.031
2012-07-18	2012-07-23	2012-07-26	DI - 40	HU	0.922	3.765	0.054	0.319
2012-07-18	2012-07-23	2012-07-26	DI - 40	HO	0.323	0.488	0.012	0.019
2012-07-18	2012-07-23	2012-07-26	DI - 40	SI	0.301	0.996	0.015	0.076
