# Supplementary material for: Dugong dugon feeding in tropical Australian seagrass meadows: implications for conservation planning
Source: PeerJ. 2016 Jul 7;4:e2194. doi: 10.7717/peerj.2194 (PMC4941767; doi:10.7717/peerj.2194)
Supplement: Supplemental Information 7 [file peerj-04-2194-s009.xlsx]

## Sheet: HU
Wet.Above	Wet.Below	Dry.Above	Dry.Below		Sample	Above	Below
0.016	0.09	0.003	0.022		1	0.13	0.45
0.019	0.114	0.003	0.029
0.049	0.123	0.009	0.023
0.083	0.31	0.015	0.072
0.061	0.224	0.011	0.061
0.027	0.112	0.005	0.014
0.044	0.167	0.006	0.033
0.021	0.12	0.004	0.033
0.073	0.264	0.01	0.045
0.008	0.032	0.001	0.004
0.136	0.206	0.006	0.023
0.057	0.089	0.002	0.006

## Sheet: ZC
Wet.Above	Wet.Below	Dry.Above	Dry.Below		Sample	Above	Below	Date Collected
0.19	0.713	0.031	0.144		1	0.264	0.88	2012-04-08
0.255	0.649	0.038	0.106		2	0.245	0.73	2012-04-08
0.15	0.283	0.023	0.058		3	0.252	0.661	04/05/0212
0.345	1.183	0.051	0.187		4	0.27	0.538	2012-06-15
0.14	0.697	0.025	0.107		5	0.459	0.565	2012-06-15
0.076	0.15	0.014	0.028		6	0.41	0.396	2012-06-15
0.393	0.85	0.057	0.154		7	0.697	0.674	2012-06-15
0.156	0.546	0.025	0.096		8	0.391	1.168	2012-04-08
0.271	0.593	0.046	0.123		9	0.511	1.526	2012-04-08
0.11	0.453	0.017	0.076		10	0.541	0.644	08/04/2012+15/06/2012
0.259	0.38	0.04	0.072
0.223	0.516	0.039	0.113
0.249	0.735	0.044	0.124
0.202	0.344	0.025	0.065
0.069	0.25	0.01	0.038
0.043	0.2	0.008	0.043
0.108	0.43	0.016	0.076
0.243	0.924	0.013	0.059
0.44	0.764	0.021	0.051
0.155	0.711	0.009	0.06
0.117	0.48	0.006	0.026
0.143	0.365	0.01	0.024
0.281	0.984	0.017	0.066
0.205	0.372	0.011	0.027
0.251	0.758	0.011	0.046
0.372	1.053	0.017	0.079

## Sheet: Data
					Wet Weight (g)		Dry Weight (g)
Date	Date	Dried	Sample	Species	Above	Below	Above	Below
2012-04-08	2012-05-12	2012-05-14	BG-1	HU	0.016	0.09	0.003	0.022
2012-04-08	2012-05-12	2012-05-14	BG-2	HU	0.019	0.114	0.003	0.029
2012-04-08	2012-05-12	2012-05-14	BG-3	ZC	0.19	0.713	0.031	0.144
2012-04-08	2012-05-12	2012-05-14	BG-4	ZC	0.255	0.649	0.038	0.106
2012-04-08	2012-05-12	2012-05-14	BG-5	ZC	0.15	0.283	0.023	0.058
2012-04-08	2012-05-12	2012-05-14	BG-6	ZC	0.345	1.183	0.051	0.187
2012-04-08	2012-05-12	2012-05-14	BG-7	ZC	0.14	0.697	0.025	0.107
2012-04-08	2012-04-27	2012-04-30	BG-8	HU	0.049	0.123	0.009	0.023
2012-04-08	2012-04-27	2012-04-30	BG-8	ZC	0.076	0.15	0.014	0.028
2012-04-08	2012-05-12	2012-05-14	BG-9	HU	0.083	0.31	0.015	0.072
2012-04-08	2012-04-17	2012-04-24	BG-10	HU	0.061	0.224	0.011	0.061
2012-04-08	2012-04-17	2012-04-24	BG-10	ZC	0.393	0.85	0.057	0.154
2012-04-08	2012-05-12	2012-05-14	BG-11	ZC	0.156	0.546	0.025	0.096
2012-04-08	2012-04-27	2012-04-30	BG-12	ZC	0.271	0.593	0.046	0.123
2012-04-08	2012-05-12	2012-05-14	BG-13	HU	0.027	0.112	0.005	0.014
2012-04-08	2012-05-12	2012-05-14	BG-13	ZC	0.11	0.453	0.017	0.076
2012-04-08	2012-04-27	2012-04-30	BG-14	ZC	0.259	0.38	0.04	0.072
2012-04-08	2012-04-27	2012-04-30	BG-15	ZC	0.223	0.516	0.113	0.039
2012-04-08	2012-05-12	2012-05-14	BG-16	ZC	0.249	0.735	0.044	0.124
2012-04-08	2012-05-12	2012-05-14	BG-17	HU	0.044	0.167	0.006	0.033
2012-04-08	2012-05-12	2012-05-14	BG-17	ZC	0.202	0.344	0.025	0.065
2012-04-08	2012-05-12	2012-05-14	BG-18	ZC	0.069	0.25	0.01	0.038
2012-04-08	2012-05-12	2012-05-14	BG-19	HU	0.021	0.12	0.004	0.033
2012-04-08	2012-05-12	2012-05-14	BG-19	ZC	0.043	0.2	0.008	0.043
2012-04-08	2012-05-12	2012-05-14	BG-20	HU	0.073	0.264	0.01	0.045
2012-04-08	2012-05-12	2012-05-14	BG-20	ZC	0.108	0.43	0.016	0.076
2012-05-04	2012-07-13	19/07/20120	BG-21	ZC	0.243	0.924	0.013	0.059
2012-05-04	2012-07-13	19/07/20120	BG-21	HU	0.008	0.032	0.001	0.004
2012-05-04	2012-07-13	19/07/20120	BG-22	ZC	0.44	0.764	0.021	0.051
2012-05-04	2012-07-13	19/07/20120	BG-23	ZC	0.155	0.711	0.009	0.06
2012-05-04	2012-07-13	19/07/20120	BG-24	HU	0.136	0.206	0.006	0.023
2012-05-04	2012-07-13	19/07/20120	BG-25	ZC	0.117	0.48	0.006	0.026
2012-05-04	2012-07-13	19/07/20120	BG-25	HU	0.057	0.089	0.002	0.006
2012-05-04	2012-07-13	19/07/20120	BG-26	ZC	0.143	0.365	0.01	0.024
2012-05-04	2012-07-13	19/07/20120	BG-27	ZC	0.281	0.984	0.017	0.066
2012-05-04	2012-07-13	19/07/20120	BG-28	ZC	0.205	0.372	0.011	0.027
2012-05-04	2012-07-13	19/07/20120	BG-29	ZC	0.251	0.758	0.011	0.046
2012-05-04	2012-07-13	19/07/20120	BG-30	ZC	0.372	1.053	0.017	0.079
