# Supplementary material for: Dugong dugon feeding in tropical Australian seagrass meadows: implications for conservation planning
Source: PeerJ. 2016 Jul 7;4:e2194. doi: 10.7717/peerj.2194 (PMC4941767; doi:10.7717/peerj.2194)
Supplement: Supplemental Information 10 [file peerj-04-2194-s012.xls]

## Sheet: Total N
	TROPICAL VEGETATION DYNAMICS LAB - ANALYTICAL RESULTS
Date:	2012-08-06			Analyst:			Analyst:	Samantha Tol
Client:				Queries to:			Queries to:	Bob Congdon
No.	Sample	empty vial	empty vial + Air-dry	empty vial + Oven-dry	soil	Air-dry weight	N-abs	N-abs	N-abs	N-conc	N	Total N	Crude protein	Mean	SEM	P-abs	P-conc	Mean P	Total P
		weight (g)	weight (g)	weight (g)	moisture (%)	into tube (g)			average	(µg/mL)	(µg/75mL)	(mg/g)	(mg/g)				(µg/mL)	(µg/mL)	(mg/g)
1	PD_EA_A1					0.163	0.721			53.621	4021.58	24.6723	154.202
2	PD_EA_A2					0.223	0.822			61.9233	4644.25	20.8262	130.164
3	PD_EA_A3					0.227	0.86			65.047	4878.52	21.4913	134.321
4	PD_EA_A4					0.178	0.606			44.1679	3312.59	18.6101	116.313
5	PD_EA_A5					0.211	0.813			61.1835	4588.76	21.7477	135.923
6	PD_EA_A6					0.213	0.595			43.2637	3244.78	15.2337	95.2106
7	PD_EA_A7					0.203	0.652			47.9492	3596.19	17.7152	110.72
8	PD_EA_A8					0.211	0.668			49.2644	3694.83	17.511	109.444
9	PD_EA_A9					0.254	0.785			58.8819	4416.14	17.3864	108.665
10	PD_EA_A10					0.156	0.577			41.7841	3133.81	20.0885	125.553
11	PD_EA_A11					0.236	0.922			70.1434	5260.76	22.2913	139.321
12	PD_HO_A1					0.157	0.735			54.7719	4107.89	26.1649	163.531
13	PD_ZC_A1					0.153	0.495			35.0436	2628.27	17.1782	107.364
14	PD_HU_A1					0.157	0.625			45.7297	3429.73	21.8454	136.534
15	PD_HU_A2					0.195	0.909			69.0748	5180.61	26.5672	166.045
16	DI_SI_A1					0.204	0.772			57.8133	4336	21.2549	132.843
17	DI_SI_A2					0.136	0.505			35.8656	2689.92	19.7788	123.618
18	DI_SI_A3					0.132	0.478			33.6462	2523.46	19.1172	119.482
19	DI_CS_A1					0.22	0.747			55.7583	4181.87	19.0085	118.803
20	DI_CS_A2					0.301	0.648			47.6204	3571.53	11.8655	74.1596
21	DI_CS_A3					0.175	0.575			41.6197	3121.48	17.837	111.481
22	DI_HU_A1					0.156	0.716			53.21	3990.75	25.5817	159.886
23	DI_HU_A2					0.137	0.633			46.3874	3479.05	25.3945	158.716
24	DI_HU_A3					0.174	0.798			59.9505	4496.29	25.8407	161.505
25	DI_HU_A4					0.129	0.597			43.4281	3257.11	25.2489	157.806
26	DI_HU_A5					0.127	0.483			34.0572	2554.29	20.1125	125.703
27	DI_HU_A6					0.147	0.627			45.8941	3442.06	23.4154	146.346
28	DI_HU_A7					0.154	0.646			47.456	3559.2	23.1117	144.448
29	DI_HU_A8					0.197	0.774			57.9777	4348.33	22.0727	137.955
30	DI_HU_A9					0.204	0.887			67.2664	5044.98	24.7303	154.564
31	DI_HU_A10					0.213	0.738			55.0185	4126.38	19.3727	121.079
32	DI_HU_A11					0.219	0.795			59.7039	4477.79	20.4465	127.791
33	DI_HU_A12					0.187	0.735			54.7719	4107.89	21.9673	137.296
34	DI_HU_A13					0.23	0.932			70.9655	5322.41	23.1409	144.631
35	DI_HU_A14					0.22	0.767			57.4023	4305.17	19.569	122.306
36	DI_HU_A15					0.232	0.985			75.3221	5649.16	24.3498	152.186
37	DI_HO_A1					0.18	0.839			63.3208	4749.06	26.3836	164.898
38	DI_HO_A2					0.11	0.452			31.509	2363.17	21.4834	134.271
39	DI_TH_A1					0.12	0.474			33.3174	2498.8	20.8234	130.146
40	DI_TH_A2					0.154	0.655			48.1958	3614.68	23.472	146.7
41	MI_CS_A1					0.192	0.681			50.333	3774.98	19.6613	122.883
42	MI_CS_A2					0.17	0.573			41.4553	3109.15	18.2891	114.307
43	MI_CS_A3					0.221	0.725			53.9498	4046.24	18.3088	114.43
44	MI_HU_A1					0.223	0.751			56.0871	4206.53	18.8634	117.896

## Sheet: standard curve
TOTAL N STANDARDS
Conc.	Abs1	Abs2	Mean	Est'd
(µg/mL)				Conc
0	0.073	0.055	0.064	-0.385016
10	0.193	0.191	0.192	10.1367
20	0.314	0.32	0.317	20.4118
30	0.425	0.439	0.432	29.865
40	0.55	0.562	0.556	40.0579
50	0.682	0.68	0.681	50.333
60	0.777	0.81	0.7935	59.5806
SUMMARY OUTPUT
Regression Statistics
Multiple R	0.999885
R Square	0.99977
Adjusted R Square	0.999724
Standard Error	0.359138
Observations	7
ANOVA
	df	SS	MS	F	Significance F
Regression	1	2799.36	2799.36	21703.8	2.73369e-10
Residual	5	0.6449	0.12898
Total	6	2800
	Coefficients	Standard Error	t Stat	P-value	Lower 95%	Upper 95%	Lower 95.0%	Upper 95.0%
Intercept	-5.64588	0.277434	-20.3503	5.3e-06	-6.35904	-4.93271	-6.35904	-4.93271
X Variable 1	82.201	0.557968	147.322	2.73369e-10	80.7667	83.6353	80.7667	83.6353
Conc = 82.201*ABS-5.64588

## Sheet: Raw data
Stds
Blanks			Sample	Wells	WellValues		Sample	Wells	WellValues
0.073			Un1	A3	0.721		Un1	A3	0.721
0.055			Un10	A12	0.577		Un2	A4	0.822
WellValues			Un11	B3	0.922		Un3	A5	0.86
0.193			Un12	B4	0.735		Un4	A6	0.606
0.191			Un13	B5	0.495		Un5	A7	0.813
0.314			Un14	B6	0.625		Un6	A8	0.595
0.32			Un15	B7	0.909		Un7	A9	0.652
0.425			Un16	B8	0.772		Un8	A10	0.668
0.439			Un17	B9	0.505		Un9	A11	0.785
0.55			Un18	B10	0.478		Un10	A12	0.577
0.562			Un19	B11	0.747		Un11	B3	0.922
0.682			Un2	A4	0.822		Un12	B4	0.735
0.68			Un20	B12	0.648		Un13	B5	0.495
0.777			Un21	C3	0.575		Un14	B6	0.625
0.81			Un22	C4	0.716		Un15	B7	0.909
			Un23	C5	0.633		Un16	B8	0.772
			Un24	C6	0.798		Un17	B9	0.505
			Un25	C7	0.597		Un18	B10	0.478
			Un26	C8	0.483		Un19	B11	0.747
			Un27	C9	0.627		Un20	B12	0.648
			Un28	C10	0.646		Un21	C3	0.575
			Un29	C11	0.774		Un22	C4	0.716
			Un3	A5	0.86		Un23	C5	0.633
			Un30	C12	0.887		Un24	C6	0.798
			Un31	D3	0.738		Un25	C7	0.597
			Un32	D4	0.795		Un26	C8	0.483
			Un33	D5	0.735		Un27	C9	0.627
			Un34	D6	0.932		Un28	C10	0.646
			Un35	D7	0.767		Un29	C11	0.774
			Un36	D8	0.985		Un30	C12	0.887
			Un37	D9	0.839		Un31	D3	0.738
			Un38	D10	0.452		Un32	D4	0.795
			Un39	D11	0.474		Un33	D5	0.735
			Un4	A6	0.606		Un34	D6	0.932
			Un40	D12	0.655		Un35	D7	0.767
			Un41	E3	0.681		Un36	D8	0.985
			Un42	E4	0.573		Un37	D9	0.839
			Un43	E5	0.725		Un38	D10	0.452
			Un44	E6	0.751		Un39	D11	0.474
			Un45	E1			Un40	D12	0.655
			Un5	A7	0.813		Un41	E3	0.681
			Un6	A8	0.595		Un42	E4	0.573
			Un7	A9	0.652		Un43	E5	0.725
			Un8	A10	0.668		Un44	E6	0.751
			Un9	A11	0.785
