# Supplementary material for: Dugong dugon feeding in tropical Australian seagrass meadows: implications for conservation planning
Source: PeerJ. 2016 Jul 7;4:e2194. doi: 10.7717/peerj.2194 (PMC4941767; doi:10.7717/peerj.2194)
Supplement: Supplemental Information 11 [file peerj-04-2194-s013.xlsx]

## Sheet: Total N
	TROPICAL VEGETATION DYNAMICS LAB - ANALYTICAL RESULTS
Date:	2012-08-07			Analyst:			Analyst:	Samantha Tol
Client:				Queries to:			Queries to:	Bob Congdon
No.	Sample	empty vial	empty vial + Air-dry	empty vial + Oven-dry	soil	Air-dry weight	N-abs	N-abs	N-abs	N-abs	N-conc	N	Total N	Crude protein	Mean	SEM	P-abs	P-conc	Mean P	Total P
		weight (g)	weight (g)	weight (g)	moisture (%)	into tube (g)				average	(µg/mL)	(µg/75mL)	(mg/g)	(mg/g)				(µg/mL)	(µg/mL)	(mg/g)
1	BG_ZC_A1					0.182	0.9575	0.941	0.9473	0.9486	66.5467	4991	27.4231	171.394
2	BG_ZC_A2					0.168	0.7942	0.8629	0.8577	0.838267	54.5706	4092.79	24.3619	152.262
3	BG_ZC_A3					0.197	0.9984	1.0811	1.323	1.13417	70.4095	5280.71	26.8056	167.535
4	BG_ZC_A4					0.172	1.0043	0.9287	1.8602	1.2644	70.8671	5315.03	30.9014	193.134
5	BG_ZC_A5					0.226	1.1254	1.2505	1.3315	1.2358	80.2603	6019.53	26.6351	166.469
6	BG_ZC_A6					0.269	1.2569	1.3658	1.4646	1.36243	90.4602	6784.52	25.2213	157.633
7	BG_ZC_A7					0.221	0.9824	1.0385	1.188	1.06963	69.1684	5187.63	23.4735	146.709
8	BG_ZC_A8					0.26	1.0165	1.2221	1.3262	1.18827	71.8134	5386.01	20.7154	129.471
9	BG_ZC_A9					0.207	1.112	1.1204	1.1722	1.13487	79.221	5941.57	28.7032	179.395
10	BG_ZC_A10					0.213	0.8983	0.8557	1.0936	0.9492	62.6452	4698.39	22.0582	137.863
11	YP_HU_A1					0.145	1.1269	1.1033		1.1151	80.3767	6028.25	41.5741	259.838
12	YP_HU_A2					0.138	0.9937	0.9943		0.994	70.0449	5253.37	38.0679	237.924
13	YP_HU_A3					0.158	1.0229	1.1031		1.063	72.3099	5423.24	34.3243	214.527
14	YP_HU_A4					0.194	1.6104	1.3731		1.49175	117.88	8840.98	45.5721	284.825
15	YP_HU_A5					0.224	1.6041	1.6014		1.60275	117.391	8804.33	39.305	245.656
16	YP_HO_A1					0.169	0.9447	1.0093		0.977	66.2442	4968.32	29.3983	183.74
17	YP_HO_A2					0.138	0.7321	0.807		0.76955	49.7537	3731.53	27.0401	169.001
18	MI_HO_A1					0.132	0.7971	0.7818		0.78945	54.7955	4109.66	31.1338	194.586
19	MI_HO_A2					0.134	0.6879	0.6859		0.6869	46.3253	3474.4	25.9284	162.052
20	MI_HO_A3					0.131	0.8093	0.8334		0.82135	55.7418	4180.64	31.9133	199.458
21	MI_HO_A4					0.136	0.7387	0.7439		0.7413	50.2657	3769.93	27.72	173.25
22	MI_HO_A5					0.163	0.8448	0.8416		0.8432	58.4954	4387.16	26.9151	168.219
23	MI_HO_A6					0.133	0.6089	0.6005		0.6047	40.1977	3014.82	22.6679	141.674
24	MI_HO_A7					0.14	0.7084	0.7218		0.7151	47.9154	3593.66	25.669	160.431
25	MI_HO_A8					0.14	0.768	0.7612	0.7872	0.772133	52.5384	3940.38	28.1455	175.91
26	PL_HO_A1					0.184	0.8954	1.0216	1.1843	1.03377	62.4202	4681.52	25.443	159.019
27	PL_HO_A2					0.218	1.2844	1.2617	1.298	1.28137	92.5933	6944.5	31.8555	199.097
28	PL_HO_A3					0.214	1.1977	1.1835	1.1891	1.1901	85.8683	6440.13	30.094	188.088
29	PL_HU_A1					0.213	1.2679	1.2807	1.5838	1.37747	91.3135	6848.51	32.1526	200.954
30	PL_HU_A2					0.211	1.2638	1.247	1.3154	1.2754	90.9954	6824.66	32.3443	202.152
31	PL_HU_A3					0.22	1.3374	1.3369	1.4184	1.36423	96.7043	7252.82	32.9674	206.046
32	PL_HU_A4					0.206	1.3473	1.3126	1.4897	1.3832	97.4722	7310.41	35.4874	221.796
33	PL_HU_A5					0.126	1.0424	1.0178	1.0557	1.03863	73.8224	5536.68	43.9419	274.637
34	PL_HU_A6					0.175	1.0161	1.0093	1.0963	1.04057	71.7824	5383.68	30.7639	192.274

## Sheet: standard curve
TOTAL N STANDARDS
Conc.	Abs1	Abs2	Mean	Est'd
(µg/mL)				Conc
0	0.1032	0.1608	0.132	3.20657
10	0.2133	0.212	0.21265	9.46225
20	0.3154	0.3431	0.32925	18.5064
30	0.4799	0.4579	0.4689	29.3385
40	0.6096	0.5115	0.56055	36.4474
50	0.7441	0.7619	0.753	51.3749
60	0.8327	0.937	0.88485	61.6019
SUMMARY OUTPUT
	*** Linear Model ***
Residuals:
1	2	3	4	5	6	7
-3.207	0.5106	1.513	0.6538	3.518	-1.375	-1.614
Coefficients:
	Value	Std. Error	t value	Pr(>|t|)
(Intercept)	-7.0321	1.9606	-3.5867	0.0158
X Varibale	77.5657	3.6177	21.4404	0
Residual standard error: 2.455 on 5 degrees of freedom
Multiple R-Squared: 0.9892
F-statistic: 459.7 on 1 and 5 degrees of freedom, the p-value is 4.093e-006
Analysis of Variance Table
Response: Standard
Terms added sequentially (first to last)
	Df	Sum of Sq	Mean Sq	F Value	Pr(F)
AG.2	1	2769.87	2769.87	459.689	4.09331e-06
Residuals	5	30.128	6.026
Conc = 77.5657*ABS-7.0321

## Sheet: Raw Data Stnds
	RUN1		RUN2		RUN3		RUN3 AVERAGE	RUN AVERAGE
Sample	Stnd 1	Stnd 2	Stnd 1	Stnd 2	Stnd 1	Stnd 2	Conc.	Conc.
dH20	0.0532	0.0332	0.0593	0.0419	0.0399	0.0345	0.0372	0.0436667
0	0.0955	0.0939	0.0973	0.0989	0.1032	0.1608	0.132	0.108267
10	0.2191	0.2494	0.2293	0.2688	0.2133	0.212	0.21265	0.231983
20	0.4899	0.5612	0.4599	0.5986	0.3154	0.3431	0.32925	0.46135
30	0.4647	0.4333	0.4674	0.4859	0.4799	0.4579	0.4689	0.46485
40	0.5228	0.453	0.5985	0.5163	0.6096	0.5115	0.56055	0.535283
50	0.6881	0.7465	0.5943	0.6799	0.7441	0.7619	0.753	0.702467
60	1.1228	0.897	1.2263	0.9397	0.8327	0.937	0.88485	0.992583
	R2=	85.8	R2=	82.1	R2=	97.6	R2=98.92	R2= 93.66

## Sheet: Raw Data Nitrogen
Sample #	Sample	Run1	Run2	Run3	Mean
1	BG_ZC_1	0.9575	0.941	0.9473	0.9486
2	BG_ZC_2	0.7942	0.8629	0.8577	0.838267
3	BG_ZC_3	0.9984	1.0811	1.323	1.13417
4	BG_ZC_4	1.0043	0.9287	1.8602	1.2644
5	BG_ZC_5	1.1254	1.2505	1.3315	1.2358
6	BG_ZC_6	1.2569	1.3658	1.4646	1.36243
7	BG_ZC_7	0.9824	1.0385	1.188	1.06963
8	BG_ZC_8	1.0165	1.2221	1.3262	1.18827
9	BG_ZC_9	1.112	1.1204	1.1722	1.13487
10	BG_ZC_10	0.8983	0.8557	1.0936	0.9492
11	YP_HU_1	1.1269	1.1033		1.1151
12	YP_HU_2	0.9937	0.9943		0.994
13	YP_HU_3	1.0229	1.1031		1.063
14	YP_HU_4	1.6104	1.3731		1.49175
15	YP_HU_5	1.6041	1.6014		1.60275
16	YP_HO_1	0.9447	1.0093		0.977
17	YP_HO_2	0.7321	0.807		0.76955
18	MI_HO_1	0.7971	0.7818		0.78945
19	MI_HO_2	0.6879	0.6859		0.6869
20	MI_HO_3	0.8093	0.8334		0.82135
21	MI_HO_4	0.7387	0.7439		0.7413
22	MI_HO_5	0.8448	0.8416		0.8432
23	MI_HO_6	0.6089	0.6005		0.6047
24	MI_HO_7	0.7084	0.7218		0.7151
25	MI_HO_8	0.768	0.7612	0.7872	0.772133
26	PL_HO_1	0.8954	1.0216	1.1843	1.03377
27	PL_HO_2	1.2844	1.2617	1.298	1.28137
28	PL_HO_3	1.1977	1.1835	1.1891	1.1901
29	PL_HU_1	1.2679	1.2807	1.5838	1.37747
30	PL_HU_2	1.2638	1.247	1.3154	1.2754
31	PL_HU_3	1.3374	1.3369	1.4184	1.36423
32	PL_HU_4	1.3473	1.3126	1.4897	1.3832
33	PL_HU_5	1.0424	1.0178	1.0557	1.03863
34	PL_HU_6	1.0161	1.0093	1.0963	1.04057
