# Supplementary material for: Dugong dugon feeding in tropical Australian seagrass meadows: implications for conservation planning
Source: PeerJ. 2016 Jul 7;4:e2194. doi: 10.7717/peerj.2194 (PMC4941767; doi:10.7717/peerj.2194)
Supplement: Supplemental Information 12 [file peerj-04-2194-s014.xlsx]

## Sheet: Total N
	TROPICAL VEGETATION DYNAMICS LAB - ANALYTICAL RESULTS
Date:	2012-08-07			Analyst:			Analyst:	Samantha Tol
Client:				Queries to:			Queries to:	Bob Congdon
No.	Sample	empty vial	empty vial + Air-dry	empty vial + Oven-dry	soil	Air-dry weight	N-abs	N-abs	N-abs	N-abs	N-conc	N	Total N	Crude protein	Mean	SEM	P-abs	P-conc	Mean P	Total P
		weight (g)	weight (g)	weight (g)	moisture (%)	into tube (g)				average	(µg/mL)	(µg/75mL)	(mg/g)	(mg/g)				(µg/mL)	(µg/mL)	(mg/g)
1	PD_EA_B1					0.282	0.7834	0.7261	0.7154	0.741633	57.9397	4345.48	15.4095	96.3093
2	PD_EA_B2					0.298	0.6137	0.5733	0.5559	0.580967	43.9767	3298.25	11.0679	69.1747
3	PD_EA_B3					0.267	0.5382	0.5458	0.5235	0.535833	40.0543	3004.07	11.2512	70.32
4	PD_EA_B4					0.269	0.5317	0.5291	0.5335	0.531433	39.6719	2975.39	11.0609	69.1308
5	PD_EA_B5					0.239	0.547	0.5704	0.5228	0.546733	41.0015	3075.12	12.8666	80.4162
6	PD_EA_B6					0.237	0.3917	0.3962	0.3953	0.3944	27.7627	2082.21	8.78568	54.9105
7	PD_EA_B8					0.231	0.4798	0.4687	0.4752	0.474567	34.7298	2604.73	11.2759	70.4744
8	PD_HO_B1					0.201	0.3296	0.3534	0.3226	0.3352	22.6179	1696.34	8.4395	52.7469
9	PD_ZC_B1					0.24	0.2937	0.2882	0.2779	0.2866	18.3942	1379.56	5.74818	35.9262
10	PD_HU_B1					0.262	0.3343	0.288	0.3188	0.3137	20.7494	1556.2	5.9397	37.1231
11	PD_HU_B2					0.247	0.3296	0.3295	0.3259	0.328333	22.0211	1651.58	6.68657	41.7911
12	DI_SI_B1					0.24	0.4397	0.4456	0.4353	0.4402	31.7431	2380.73	9.91971	61.9982
13	DI_SI_B2					0.252	0.4457	0.45	0.4282	0.4413	31.8387	2387.9	9.47579	59.2237
14	DI_SI_B3					0.185	0.329	0.3382	0.3149	0.327367	21.9371	1645.28	8.89341	55.5838
15	DI_CS_B1					0.253	0.3595	0.3653	0.3688	0.364533	25.1671	1887.53	7.46061	46.6288
16	DI_CS_B2					0.373	0.4089	0.4183	0.4058	0.411	29.2054	2190.4	5.8724	36.7025
17	DI_CS_B3					0.176	0.2358	0.2328	0.2243	0.230967	13.5593	1016.95	5.7781	36.1131
18	DI_HU_B1					0.229	0.4038	0.3457	0.3359	0.3618	24.9296	1869.72	8.16471	51.0294
19	DI_HU_B2					0.227	0.3414	0.3228	0.3472	0.337133	22.7859	1708.94	7.52837	47.0523
20	DI_HU_B3					0.228	0.3139	0.3181	0.3107	0.314233	20.7957	1559.68	6.8407	42.7543
21	DI_HU_B4					0.256	0.3851	0.411	0.3689	0.388333	27.2355	2042.66	7.97915	49.8697
22	DI_HU_B5					0.215	0.3067	0.2414	0.2731	0.273733	17.276	1295.7	6.02651	37.6657
23	DI_HU_B6					0.21	0.2812	0.2656	0.2239	0.2569	15.8131	1185.98	5.64752	35.297
24	DI_HU_B7					0.275	0.3754	0.3696	0.3641	0.3697	25.6161	1921.21	6.98622	43.6639
25	DI_HU_B8					0.236	0.3016	0.2964	0.2957	0.2979	19.3762	1453.22	6.1577	38.4856
26	DI_HU_B9					0.231	0.3242	0.2802	0.284	0.296133	19.2227	1441.7	6.24114	39.0071
27	DI_HU_B10					0.213	0.2856	0.2923	0.2642	0.2807	17.8814	1341.11	6.29628	39.3518
28	DI_HU_B11					0.215	0.3162	0.3117	0.2756	0.301167	19.6601	1474.51	6.85819	42.8637
29	DI_HU_B12					0.24	0.3109	0.326	0.3149	0.317267	21.0593	1579.45	6.58104	41.1315
30	DI_HU_B13					0.21	0.2693	0.277	0.2549	0.267067	16.6966	1252.25	5.96307	37.2692
31	DI_HU_B14					0.224	0.2702	0.2633	0.2416	0.258367	15.9405	1195.54	5.33723	33.3577
32	DI_HU_B15					0.217	0.2644	0.2414	0.2536	0.253133	15.4857	1161.43	5.3522	33.4513
33	DI_HO_B1					0.268	0.4103	0.4181	0.4053	0.411233	29.2257	2191.93	8.17883	51.1177
34	DI_HO_B2					0.165	0.2571	0.1936	0.2143	0.221667	12.751	956.328	5.79593	36.2245
35	DI_TH_B1					0.23	0.3744	0.33	0.3478	0.350733	23.9678	1797.59	7.81559	48.8474
36	DI_TH_B2					0.237	0.3974	0.4021	0.3953	0.398267	28.0988	2107.41	8.89202	55.5751
37	DI_TH_B3					0.203	0.3312	0.3376	0.3321	0.333633	22.4817	1686.13	8.30605	51.9128

## Sheet: standard curve
TOTAL N STANDARDS
Conc.	Abs1	Abs2	Mean	Est'd
(µg/mL)				Conc
0	0.0626	0.0697	0.06615	-0.764415
10	0.1881	0.2197	0.2039	11.207
20	0.2838	0.3063	0.29505	19.1286
30	0.4267	0.4334	0.43005	30.861
40	0.546	0.5322	0.5391	40.3382
50	0.6758	0.6073	0.64155	49.2418
60	0.7663	0.7642	0.76525	59.9921
	*** Linear Model ***
Call: lm(formula = Conc. ~ BG.1, data = SDF1, na.action = na.exclude)
Residuals:
1	2	3	4	5	6	7
0.7774	-1.216	0.8758	-0.8567	-0.3295	0.7191	0.02959
Coefficients:
	Value	Std. Error	t value	Pr(>|t|)
(Intercept)	-6.5133	0.7223	-9.0169	0.0003
X Varibale	86.9068	1.5081	57.6249	0
Residual standard error: 0.9176 on 5 degrees of freedom
Multiple R-Squared: 0.9985
F-statistic: 3321 on 1 and 5 degrees of freedom, the p-value is 2.977e-008
Analysis of Variance Table
Response: Conc.
Terms added sequentially (first to last)
	Df	Sum of Sq	Mean Sq	F Value	Pr(F)
BG.1	1	2795.79	2795.79	3320.63	2.97749e-08
Residuals	5	4.21	0.842
Conc = 86.9068*ABS-6.5133

## Sheet: Raw Data Stnd
	RUN1		RUN2		RUN3		RUN3 AVERAGE	RUN AVERAGE
Sample	Stnd 1	Stnd 2	Stnd 1	Stnd 2	Stnd 1	Stnd 2	Conc.	Conc.
dH20	0.0556	0.0346	0.0503	0.046	0.055	0.0335	0.04425	0.0458333
0	0.0586	0.0657	0.0621	0.0839	0.0626	0.0697	0.06615	0.0671
10	0.1714	0.1938	0.1865	0.2233	0.1881	0.2197	0.2039	0.197133
20	0.2934	0.3453	0.4758	0.3589	0.2838	0.3063	0.29505	0.343917
30	0.4518	0.4549	0.4472	0.4745	0.4267	0.4334	0.43005	0.448083
40	0.5438	0.5491	0.5368	0.5587	0.546	0.5322	0.5391	0.544433
50	0.6941	0.5412	0.7058	0.6316	0.6758	0.6073	0.64155	0.642633
60	0.7654	0.7493	0.7715	0.7653	0.7663	0.7642	0.76525	0.763667
	R2=	97.5	R2=	96	R2=	99.4	R2= 99.85	R2= 99.49

## Sheet: Raw Data Nitrogen
Sample	Run1	Run2	Run3	Mean
PD_EA_1	0.7834	0.7261	0.7154	0.741633
PD_EA_2	0.6137	0.5733	0.5559	0.580967
PD_EA_3	0.5382	0.5458	0.5235	0.535833
PD_EA_4	0.5317	0.5291	0.5335	0.531433
PD_EA_5	0.547	0.5704	0.5228	0.546733
PD_EA_6	0.3917	0.3962	0.3953	0.3944
PD_EA_8	0.4798	0.4687	0.4752	0.474567
PD_HO_1	0.3296	0.3534	0.3226	0.3352
PD_ZC_1	0.2937	0.2882	0.2779	0.2866
PD_HU_1	0.3343	0.288	0.3188	0.3137
PD_HU_2	0.3296	0.3295	0.3259	0.328333
DI_SI_1	0.4397	0.4456	0.4353	0.4402
DI_SI_2	0.4457	0.45	0.4282	0.4413
DI_SI_3	0.329	0.3382	0.3149	0.327367
DI_CS_1	0.3595	0.3653	0.3688	0.364533
DI_CS_2	0.4089	0.4183	0.4058	0.411
DI_CS_3	0.2358	0.2328	0.2243	0.230967
DI_HU_1	0.4038	0.3457	0.3359	0.3618
DI_HU_2	0.3414	0.3228	0.3472	0.337133
DI_HU_3	0.3139	0.3181	0.3107	0.314233
DI_HU_4	0.3851	0.411	0.3689	0.388333
DI_HU_5	0.3067	0.2414	0.2731	0.273733
DI_HU_6	0.2812	0.2656	0.2239	0.2569
DI_HU_7	0.3754	0.3696	0.3641	0.3697
DI_HU_8	0.3016	0.2964	0.2957	0.2979
DI_HU_9	0.3242	0.2802	0.284	0.296133
DI_HU_10	0.2856	0.2923	0.2642	0.2807
DI_HU_11	0.3162	0.3117	0.2756	0.301167
DI_HU_12	0.3109	0.326	0.3149	0.317267
DI_HU_13	0.2693	0.277	0.2549	0.267067
DI_HU_14	0.2702	0.2633	0.2416	0.258367
DI_HU_15	0.2644	0.2414	0.2536	0.253133
DI_HO_1	0.4103	0.4181	0.4053	0.411233
DI_HO_2	0.2571	0.1936	0.2143	0.221667
DI_TH_1	0.3744	0.33	0.3478	0.350733
DI_TH_2	0.3974	0.4021	0.3953	0.398267
DI_TH_3	0.3312	0.3376	0.3321	0.333633
