# Supplementary material for: Dugong dugon feeding in tropical Australian seagrass meadows: implications for conservation planning
Source: PeerJ. 2016 Jul 7;4:e2194. doi: 10.7717/peerj.2194 (PMC4941767; doi:10.7717/peerj.2194)
Supplement: Supplemental Information 13 [file peerj-04-2194-s015.xlsx]

## Sheet: Total N
	TROPICAL VEGETATION DYNAMICS LAB - ANALYTICAL RESULTS
Date:	2012-08-08			Analyst:			Analyst:	Samantha Tol
Client:				Queries to:			Queries to:	Bob Congdon
No.	Sample	empty vial	empty vial + Air-dry	empty vial + Oven-dry	soil	Air-dry weight	N-abs	N-abs	N-abs	N-abs	N-conc	N	Total N	Crude protein	Mean	SEM	P-abs	P-conc	Mean P	Total P
		weight (g)	weight (g)	weight (g)	moisture (%)	into tube (g)				average	(µg/mL)	(µg/75mL)	(mg/g)	(mg/g)				(µg/mL)	(µg/mL)	(mg/g)
1	BG_ZC_B1					0.225	0.889464	0.691621	0.709731	0.763605	50.8715	3815.36	16.9572	105.982
2	BG_ZC_B2					0.254	0.240964	0.188921	0.173431	0.201105	12.9971	974.781	3.83772	23.9858
3	BG_ZC_B3					0.216	0.306264	0.244421	0.247131	0.265939	17.3625	1302.18	6.02863	37.679
4	BG_ZC_B4					0.223	0.331564	0.165621	0.190331	0.229172	14.8869	1116.52	5.0068	31.2925
5	BG_ZC_B5					0.22	0.409064	0.291721	0.322931	0.341239	22.4326	1682.44	7.64747	47.7967
6	BG_ZC_B6					0.278	0.480364	0.405621	0.367331	0.417772	27.5857	2068.93	7.4422	46.5137
7	BG_ZC_B7					0.22	0.358364	0.280721	0.297531	0.312205	20.4777	1535.83	6.98104	43.6315
8	BG_ZC_B8					0.22	0.294464	0.229921	0.214031	0.246139	16.0293	1202.2	5.46453	34.1533
9	BG_ZC_B9					0.21	0.234064	0.189921	0.187031	0.203672	13.1699	987.743	4.70354	29.3971
10	BG_ZC_B10					0.224	0.289464	0.249721	0.226731	0.255305	16.6465	1248.49	5.5736	34.835
11	BG_HU_B1					0.206	0.332364	0.275221	0.272631	0.293405	19.2119	1440.89	6.99461	43.7163
12	YP-HU_B1					0.208	0.305264	0.244521	0.219931	0.256572	16.7318	1254.88	6.03309	37.7068
13	YP-HU_B2					0.206	0.278464	0.216421	0.183131	0.226005	14.6737	1100.52	5.34235	33.3897
14	YP-HU_B3					0.165	0.342364	0.213921	0.268931	0.275072	17.9774	1348.31	8.17156	51.0722
15	YP-HU_B5					0.176	0.355564	0.286521	0.284531	0.308872	20.2533	1518.99	8.63065	53.9416
16	YP_HO_B1					0.148	0.292864	0.207321	0.183731	0.227972	14.8061	1110.46	7.50308	46.8943
17	YP_HO_B2					0.131	0.231864	0.192221	0.189031	0.204372	13.217	991.278	7.56701	47.2938
18	MI_CS_B1					0.205	0.273064	0.217221	0.204731	0.231672	15.0552	1129.14	5.508	34.425
19	MI_CS_B2					0.211	0.337064	0.253121	0.258031	0.282739	18.4936	1387.02	6.57357	41.0848
20	MI_CS_B3					0.205	0.271564	0.246521	0.172831	0.230305	14.9632	1122.24	5.47434	34.2146
21	MI_TH_B1					0.19	0.337464	0.262621	0.267931	0.289339	18.938	1420.35	7.47554	46.7221
22	MI_HU_B1					0.222	0.326064	0.265521	0.227631	0.273072	17.8428	1338.21	6.02796	37.6748
23	MI_HO_B1					0.194	0.358364	0.260221	0.252831	0.290472	19.0143	1426.08	7.35091	45.9432
24	MI_HO_B2					0.203	0.330964	0.262621	0.262531	0.285372	18.671	1400.32	6.89814	43.1133
25	MI_HO_B3					0.105	0.150764	0.093121	0.095431	0.113105	7.07184	530.388	5.05132	31.5707
26	MI_HO_B4					0.134	0.203064	0.176721	0.173131	0.184305	11.8659	889.943	6.64136	41.5085
27	MI_HO_B5					0.207	0.301664	0.241821	0.245631	0.263039	17.1672	1287.54	6.22	38.875
28	MI_HO_B6					0.235	0.343164	0.275121	0.273831	0.297372	19.4789	1460.92	6.21668	38.8543
29	MI_HO_B7					0.202	0.298864	0.229521	0.234731	0.254372	16.5837	1243.77	6.1573	38.4831
30	MI_HO_B8					0.161	0.242564	0.194921	0.194931	0.210805	13.6502	1023.77	6.35879	39.7425
31	PL_HO_B1					0.122	0.217564	0.178821	0.176431	0.190939	12.3125	923.44	7.56918	47.3074
32	PL_HO_B2					0.204	0.296464	0.244921	0.245831	0.262405	17.1246	1284.34	6.29579	39.3487
33	PL_HO_B3					0.205	0.308664	0.251921	0.255331	0.271972	17.7687	1332.65	6.50074	40.6297
34	PL_HU_B1					0.206	0.290764	0.234221	0.241731	0.255572	16.6645	1249.83	6.06715	37.9197
35	PL_HU_B2					0.207	0.311164	0.255721	0.268131	0.278339	18.1974	1364.8	6.59325	41.2078
36	PL_HU_B3					0.208	0.256364	0.211021	0.209531	0.225639	14.649	1098.67	5.28208	33.013
37	PL_HU_B4					0.205	0.336664	0.274221	0.273931	0.294939	19.3151	1448.63	7.0665	44.1656
38	PL_HU_B5					0.153	0.364764	0.306121	0.293831	0.321572	21.1084	1583.13	10.3472	64.6703
39	PL_HU_B6					0.236	0.361764	0.289721	0.293631	0.315039	20.6685	1550.14	6.56837	41.0523
40	MI_TH_A1					0.05	0.182264	0.149521	0.148331	0.160039	10.232	767.398	15.348	95.9247
41	BG_HU_A1					0.082	0.519864	0.419921	0.416431	0.452072	29.8952	2242.14	27.3432	170.895

## Sheet: standard curve
TOTAL N STANDARDS
Conc.	Abs1	Abs2	Mean	Est'd
(µg/mL)				Conc
0	0.011364	0.011964	0.011664	0.241564
10	0.137564	0.155464	0.146514	9.32132
20	0.326164	0.354564	0.340364	22.3737
30	0.389864	0.455064	0.422464	27.9017
40	0.600364	0.613864	0.607114	40.3346
50	0.723064	0.755564	0.739314	49.2359
60	0.906164	0.909764	0.907964	60.5915
	*** Linear Model ***
Call: lm(formula = Conc. ~ BG.2, data = Nitrogen.Standards, na.action = na.exclude)
Residuals:
1	2	3	4	5	6	7
-0.2415	0.6787	-2.374	2.098	-0.3345	0.7641	-0.5915
Coefficients:
	Value	Std. Error	t value	Pr(>|t|)
(Intercept)	-0.5438	1.0525	-0.5167	0.6274
X Varibale	67.3323	1.9423	34.6654	0
Residual standard error: 1.523 on 5 degrees of freedom
Multiple R-Squared: 0.9959
F-statistic: 1202 on 1 and 5 degrees of freedom, the p-value is 3.758e-007
Analysis of Variance Table
Response: Conc.
Terms added sequentially (first to last)
	Df	Sum of Sq	Mean Sq	F Value	Pr(F)
BG.2	1	2788.4	2788.4	1201.69	3.75802e-07
Residuals	5	11.602	2.32
Conc = 67.3323*ABS-0.5438

## Sheet: Raw Data Standards
	RUN1		RUN1 AVERAGE	RUN2		RUN3		RUN AVERAGE
Sample	Stnd 1	Stnd 2	Conc.	Stnd 1	Stnd 2	Stnd 1	Stnd 2	Conc.
dH20	-0.016736	-0.023336	-0.020036	0.010221	-0.014279	0.003731	-0.010769	-0.008528
0	0.011364	0.011964	0.011664	0.019421	0.010821	0.007231	0.004831	0.0109387
10	0.137564	0.155464	0.146514	0.095021	0.134021	0.096831	0.108231	0.121189
20	0.326164	0.354564	0.340364	0.231721	0.270521	0.246131	0.277631	0.284455
30	0.389864	0.455064	0.422464	0.280521	0.365321	0.249431	0.332831	0.345505
40	0.600364	0.613864	0.607114	0.475021	0.490121	0.409831	0.485431	0.512439
50	0.723064	0.755564	0.739314	0.536521	0.629521	0.504531	0.608531	0.626289
60	0.906164	0.909764	0.907964	0.705221	0.652821	0.706331	0.698231	0.763089
	R2=	99.3	R2= 99.59	R2=	98.1	R2=	97.2	R2= 99.49

## Sheet: Raw Data Nitrogen
Sample	Run1	Run2	Run3	Mean
BG_ZC_B1	0.889464	0.691621	0.709731	0.763605
BG_ZC_B2	0.240964	0.188921	0.173431	0.201105
BG_ZC_B3	0.306264	0.244421	0.247131	0.265939
BG_ZC_B4	0.331564	0.165621	0.190331	0.229172
BG_ZC_B5	0.409064	0.291721	0.322931	0.341239
BG_ZC_B6	0.480364	0.405621	0.367331	0.417772
BG_ZC_B7	0.358364	0.280721	0.297531	0.312205
BG_ZC_B8	0.294464	0.229921	0.214031	0.246139
BG_ZC_B9	0.234064	0.189921	0.187031	0.203672
BG_ZC_B10	0.289464	0.249721	0.226731	0.255305
BG_HU_B1	0.332364	0.275221	0.272631	0.303793
YP-HU_B1	0.305264	0.244521	0.219931	0.274892
YP-HU_B2	0.278464	0.216421	0.183131	0.247443
YP-HU_B3	0.342364	0.213921	0.268931	0.278143
YP-HU_B5	0.355564	0.286521	0.284531	0.321043
YP_HO_B1	0.292864	0.207321	0.183731	0.250092
YP_HO_B2	0.231864	0.192221	0.189031	0.212042
MI_CS_B1	0.273064	0.217221	0.204731	0.245142
MI_CS_B2	0.337064	0.253121	0.258031	0.295092
MI_CS_B3	0.271564	0.246521	0.172831	0.259043
MI_TH_B1	0.337464	0.262621	0.267931	0.300042
MI_HU_B1	0.326064	0.265521	0.227631	0.295793
MI_HO_B1	0.358364	0.260221	0.252831	0.309292
MI_HO_B2	0.330964	0.262621	0.262531	0.296793
MI_HO_B3	0.150764	0.093121	0.095431	0.113105
MI_HO_B4	0.203064	0.176721	0.173131	0.184305
MI_HO_B5	0.301664	0.241821	0.245631	0.263039
MI_HO_B6	0.343164	0.275121	0.273831	0.297372
MI_HO_B7	0.298864	0.229521	0.234731	0.254372
MI_HO_B8	0.242564	0.194921	0.194931	0.210805
PL_HO_B1	0.217564	0.178821	0.176431	0.190939
PL_HO_B2	0.296464	0.244921	0.245831	0.262405
PL_HO_B3	0.308664	0.251921	0.255331	0.271972
PL_HU_B1	0.290764	0.234221	0.241731	0.255572
PL_HU_B2	0.311164	0.255721	0.268131	0.278339
PL_HU_B3	0.256364	0.211021	0.209531	0.225639
PL_HU_B4	0.336664	0.274221	0.273931	0.294939
PL_HU_B5	0.364764	0.306121	0.293831	0.321572
PL_HU_B6	0.361764	0.289721	0.293631	0.315039
MI_TH_A1	0.182264	0.149521	0.148331	0.160039
BG_HU_A1	0.519864	0.419921	0.416431	0.452072
